# Supplementary material for: Silicon Nitride Bioceramics Sintered by Microwave Exhibit Excellent Mechanical Properties, Cytocompatibility In Vitro, and Anti-Bacterial Properties
Source: J Funct Biomater. 2023 Nov 17;14(11):552. doi: 10.3390/jfb14110552 (PMC10671902; doi:10.3390/jfb14110552)
Supplement: Supplementary file 1 [file jfb-14-00552-s001.zip]

Archive with 1 entries (1 files):
- jfb-2697278-supplementary.pdf
